# Supplementary material for: Safety Aspects, Tolerability and Modeling of Retinofugal Alternating Current Stimulation
Source: Front Neurosci. 2019 Aug 7;13:783. doi: 10.3389/fnins.2019.00783 (PMC6692662; doi:10.3389/fnins.2019.00783)
Supplement: Supplementary file 3 [file Table_1.XLSX]

## Sheet: Blatt1
Supplement 1 - Stimulation parameters
Subject	Impedance (kΩ)	Phosphene threshold (μA)	Phosphene threshold (μA)2	Stimulation amplitude (μA)
1	9	230	230	276
2	11	340	340	408
3	6	300	300	360
4	6	400	400	480
5	15	280	280	336
6	14	280	280	336
7	13	310	310	372
8	15	250	250	300
9	15	300	300	360
10	9	180	180	216
11	12	320	320	384
12	14	290	290	348
13	13	310	310	372
14	15	330	330	396
15	12	280	280	336
16	14	280	280	336
17	13	310	310	372
18	15	250	250	300
19	10	310	310	372
20	10	260	310	372
