# Supplementary material for: Safety Aspects, Tolerability and Modeling of Retinofugal Alternating Current Stimulation
Source: Front Neurosci. 2019 Aug 7;13:783. doi: 10.3389/fnins.2019.00783 (PMC6692662; doi:10.3389/fnins.2019.00783)
Supplement: Supplementary file 4 [file Table_2.XLSX]

## Sheet: Adverse Effects
Adverse events
Subject	Stimtype	During/After	Pain (NRS)	Fatigue	Tingling	Headache	Itching	Burning	Difficulties in Concentrating	Acute Mood Changes	Nausea	Visual Perceptual Changes
1	rtACS	During	3	1	1	0	1	1	0	0	0	0
2	rtACS	During	0	0	1	0	0	0	0	0	0	0
3	rtACS	During	0	0	0	0	0	0	0	0	0	0
4	rtACS	During	0	1	1	0	0	0	0	0	0	0
5	rtACS	During	6	1	1	0	1	1	0	0	0	0
6	rtACS	During	0	0	1	0	0	0	0	0	0	0
7	rtACS	During	1	1	1	0	0	0	0	0	0	0
8	rtACS	During	0	1	1	0	1	1	0	0	0	0
9	rtACS	During	0	1	1	0	0	0	0	0	0	0
10	rtACS	During	0	0	1	0	0	0	0	0	0	0
11	rtACS	During	1	0	0	0	1	1	0	0	0	0
12	rtACS	During	0	0	0	0	0	0	0	0	0	0
13	rtACS	During	0	0	1	0	0	0	0	0	0	0
14	rtACS	During	0	0	0	0	1	0	0	0	0	0
15	rtACS	During	0	0	0	0	0	0	0	0	0	0
16	rtACS	During	1	0	1	0	0	1	0	0	0	0
17	rtACS	During	0	0	0	0	0	0	0	0	0	0
18	rtACS	During	4	1	1	0	0	0	0	0	0	0
19	rtACS	During	1	0	1	0	1	0	0	0	0	0
20	rtACS	During	3	0	1	0	0	1	0	0	0	0
1	rtACS	After	0	1	0	1	1	0	0	0	0	0
2	rtACS	After	0	0	0	0	0	0	0	0	0	0
3	rtACS	After	0	0	0	0	0	0	0	0	0	0
4	rtACS	After	0	1	0	0	0	0	0	0	0	0
5	rtACS	After	0	1	0	0	1	0	0	0	0	0
6	rtACS	After	0	0	0	0	0	0	0	0	0	0
7	rtACS	After	0	1	0	0	0	0	0	0	0	0
8	rtACS	After	0	1	0	0	1	0	0	0	0	0
9	rtACS	After	0	1	0	0	0	0	0	0	0	0
10	rtACS	After	0	0	0	0	0	0	0	0	0	0
11	rtACS	After	0	0	0	0	1	0	0	0	0	0
12	rtACS	After	0	0	0	0	0	0	0	0	0	0
13	rtACS	After	0	0	0	0	0	0	0	0	0	0
14	rtACS	After	0	0	0	0	1	0	0	0	0	0
15	rtACS	After	0	0	0	0	0	0	0	0	0	0
16	rtACS	After	0	0	0	0	0	0	0	0	0	0
17	rtACS	After	0	0	0	0	0	0	0	0	0	0
18	rtACS	After	0	1	0	0	0	0	0	0	0	0
19	rtACS	After	0	0	0	0	0	0	0	0	0	0
20	rtACS	After	0	0	0	0	0	0	0	0	0	0
1	PS	During	0	0	0	0	0	0	0	0	0	0
2	PS	During	0	0	0	0	0	0	0	0	0	0
3	PS	During	0	0	0	0	0	0	0	0	0	0
4	PS	During	0	0	0	0	0	0	0	0	0	0
5	PS	During	0	0	0	0	0	0	0	0	0	0
6	PS	During	0	0	0	0	0	0	0	0	0	0
7	PS	During	3	0	0	1	0	0	0	0	0	0
8	PS	During	0	0	0	0	0	0	0	0	0	0
9	PS	During	4	1	0	1	0	0	0	0	0	0
10	PS	During	0	0	0	0	0	0	0	0	0	0
11	PS	During	0	1	0	0	0	0	0	0	0	0
12	PS	During	0	0	0	0	0	0	0	0	0	0
13	PS	During	0	0	0	0	0	0	0	0	0	0
14	PS	During	2	0	0	1	0	0	0	0	0	0
15	PS	During	0	0	0	0	0	0	0	0	0	0
16	PS	During	0	1	0	0	0	0	0	0	0	0
17	PS	During	0	0	0	0	0	0	0	0	0	0
18	PS	During	2	1	0	0	0	0	0	0	0	0
19	PS	During	0	0	0	0	0	0	0	0	0	0
20	PS	During	0	0	0	0	0	0	0	0	0	0
1	PS	After	0	0	0	0	0	0	0	0	0	0
2	PS	After	0	0	0	0	0	0	0	0	0	0
3	PS	After	0	0	0	0	0	0	0	0	0	0
4	PS	After	0	0	0	0	0	0	0	0	0	0
5	PS	After	0	0	0	0	0	0	0	0	0	0
6	PS	After	0	0	0	0	0	0	0	0	0	0
7	PS	After	2	0	0	0	0	0	1	0	0	0
8	PS	After	0	0	0	0	0	0	0	0	0	0
9	PS	After	1	1	0	1	0	0	1	0	0	0
10	PS	After	0	0	0	0	0	0	0	0	0	0
11	PS	After	0	1	0	0	0	0	0	0	0	0
12	PS	After	0	0	0	0	0	0	0	0	0	0
13	PS	After	0	1	0	0	0	0	0	0	0	0
14	PS	After	0	0	0	0	0	0	0	0	0	0
15	PS	After	0	0	0	0	0	0	0	0	0	0
16	PS	After	0	1	0	0	0	0	0	0	0	0
17	PS	After	0	0	0	0	0	0	0	0	0	0
18	PS	After	0	0	0	0	0	0	0	0	0	0
19	PS	After	0	0	0	0	0	0	0	0	0	0
20	PS	After	0	0	0	0	0	0	0	0	0	0
